# Supplementary material for: 3‐Methylglutaconyl‐CoA hydratase deficiency: When ascertainment bias confounds a biochemical diagnosis
Source: JIMD Rep. 2022 Sep 14;63(6):568–74. doi: 10.1002/jmd2.12332 (PMC9626669; doi:10.1002/jmd2.12332)
Supplement: Supplementary file 1 — TABLE S1 Supporting Information [file JMD2-63-568-s001.xlsx]

## Sheet: Supplementary Table 1
Patient	Paper (PMID)	Age at Diagnosis	Gender	3-MGCA	3-HIVA	3-MG	Enzyme Activity	Genotype	Neuroimaging	Clinical Findings	Treatment	Comments
1	This paper	2 weeks	M	Gross increase	BDL (Slight increase on repeat)	BDL (slight increase on repeat)	Not performed	c.260del|p.Arg87Glnfs*8, c.80del|p.Ser27Metfs*8	Not performed	Asymptomatic.	None.
2	This paper	1 month	F	Gross increase	BDL	Slight increase	Reduced	c.620 T>G | p.Leu207Arg, c.676C>T | p.Arg226Cys	Not performed	Asymptomatic.	None.
3 (sib of 4)	This paper	2 weeks	M	Gross increase	Slight increase	Unknown	Not performed	c.719C>T|p.Ala240Val, c.668G>A|p.Arg223Gln	Small lactate peak. No white matter changes at 1 month of age	Autism spectrum disorder. Neutropenia developed at 1 month of age; resolved by 10 months of age. Atopy (eczema, allergic rhinitis, urticaria with unclear trigger). There is another sibling who has autism but does not have 3-methylglutaconic aciduria.	None.
4 (sib of 3)	This paper	2 years	F	Moderate increase	Slight increase	Unknown	Not performed	Assumed genotype c.719C>T|p.Ala240Val, c.668G>A|p.Arg223Gln	Not performed	Autism spectrum disorder. Obstructive sleep apnoea (awaiting adenotonsillectomy). Left eye esotropia. Intermittent fevers, being investigated for an autoinflammatory syndrome.	None.
5	This paper	3 years	F	Moderate increase	Moderate increase	Unknown	Reduced	Homozygous c.262G>C|p.Gly88Arg	Acute demyelination at 3 years of age; leukoencephalopathy at 13 years of age	Episode of drowsiness post-fall at age four with elevated lactate and pyruvate. Recurrent otitis media, previous laryngoplasty, precocious puberty (managed with leuprorelin), pigmented teeth, bicuspid aortic valve with aortic and pulmonary arterial dilatation. Childhood neglect.	Carnitine supplementation.
6 (sib of 7)	This paper; Wortmann et al. 2010 (20855850); Ly et al. 2003 (12655555)	2 weeks	M	Slight increase	Slight increase	Slight increase	Reduced	Homozygous for c.80delG	Not performed	Asymptomatic at 2.5 years of age when first reported; still asymptomatic.	None.
7 (sib of 6)	This paper; Ly et al. 2003 (12655555)	2 weeks	F	Gross increase	BDL	BDL	Not performed	Assumed homozygous for c.80delG	Not performed	Asymptomatic.	None.	Listed as an addendum in Ly et al. (2003)
8	Nardecchia et al. 2022 (35457240)	20 months	F	Gross increase	Moderate increase	Slight increase	Reduced	Compound heterozygous for an exon 2-3 deletion and an exon 8-10 deletion	Not performed	Mild clumsiness and expressive language disorder at 2.5 years of age.	Carnitine supplementation; low protein diet.
9	Dudipala et al. 2020 (33425530)	3 years	F	Increased	Increased	Increased	Not performed	NGS homozygous for c.505+1 G>C	MRI brain - normal	Presented to hospital with dystonia and fevers: no history of developmental delay; recovered and normal after two years with no neuro abnormality.	Commenced on low leucine diet; trihexyphenidyl gradually weaned.
10	Parayil Sankaran et al. 2020 (32180488)	10 years	F	Increased	Unknown	Unknown	Not performed	NGS homozygous for c.505+1 G>C	Focal subcortical T2 white matter hyperintensities with diffuse changes in the parieto-occipital white matter. Progressive on repeat imaging (at age 10 compared to age 3-4).	Presented at ?3-4 years of age with developmental delay and intermittent seizures. Mild spasticity and brisk lower limb reflexes.	Not stated.
11	Bijzak et al. 2020 (33304818)	6 years	F	Increased	Increased	Unknown	Reduced	Homozygous c.330+5G>A	T2 hyperintensities in the centrum semiovale, bilateral frontal subcortical white matter and the deep frontoparietal white matter at age 6. More pronounced at age 9, stabilized at age 10.	Central precocious puberty at age 4 years with normal development. At age 6.5 years, was noted to have central hypotonia, intention tremor and dysdiadochokinesia. ADHD at age 5 years; mild intellectual disability at age 8 years. Newborn screening card retrospectively analysed five years after collection: normal C5OH.	Leucine-restricted diet and L-carnitine started at age 8. No further deterioration with three years of treatment (last followed up at age 11).
12	Tavasoli et al. 2017 (28438368)	22 months	F	Increased	Increased	Unknown	Not performed	Homozygous c.179delG (p.Gly60Valfs*12)	Initial MRI at 2 years of age: non-specific T2 hyperintensities in the centrum semiovale. Stable at 3.5 years of age.	Presented at 22 months of age with mild global developmental delay (not walking unsupported, only a few words). Central hypotonia, intention tremor.	Dietary leucine restriction and carnitine supplementation. At age 3.5 years, development normal except for mild incoordination when running.
13	Spergel et al. 2014 (28348715)	1 year	M	Present	Unknown	Unknown	Reportedly deficient	Unknown	Not performed	Presented in the first year of life with developmental delay, seizures and breath-holding spells. At age 25 presented with sepsis-like illness including raised PCT and was noted to be in florid cardiomyopathy.	None.	No other reports of cardiomyopathy in this condition: ?coincidental finding unrelated to MGA1. Sibling passed away in infancy without a clear cause as well (two other healthy siblings).
14 (sib of 15)	Mercimek-Mahmutoglu et al. 2011 (21840233)	11 years	F	Gross increase (14x ULN)	Sight increase (2x ULN)	Moderate increase (3x ULN)	Not performed	Homozygous exon 1-3 deletion	Bilateral patchy T2 hyperintensities, in the frontal and parietal subcortical white matter.	Noted at age 10 to have learning difficulties and full scale IQ 82 (normal range).	1g/kg/day natural protein restriction and carnitine supplementation, as well as an unwell plan (reduced protein, increased calories). No further clinical deterioration after three years of follow-up.
15 (sib of 14)	Mercimek-Mahmutoglu et al. 2011 (21840233)	6 years	M	Gross increase (21x ULN)	Gross increase (6x ULN)	Slight increase (2x ULN)	Reduced	Homozygous exon 1-3 deletion	Not performed	Expressive language delay with weak oral motor movements.	1g/kg/day natural protein restriction and carnitine supplementation, as well as an unwell plan (reduced protein, increased calories). No further clinical deterioration (three years of follow-up).
16 (sib of 17)	Wortmann et al. 2010 (20855850); Ly et al. 2003 (12655555); Narisawa et al. 1986 (3082934); Duran et al. 1982 (6181239)	7 years	M	Slight increase	Slight increase	Slight increase	Reduced as reported by Narisawa et al. 1986	Homozygous c.589C>T p.Arg197Ter	Not performed	Episode of unconciousness at 1 year of age - not investigated. Fasting study (18hr): symptomatic hypoglycemia and metabollic acidosis. Presented at 7 years of age with slow walking, speech delay, nocturnal enuresis	None.	Protein load (4g/kg) caused increased (2x) 3MGCA; leucine load also performed and showed the same (nearly 3x); fasting increased 3MGCA (roughly 2x).
17 (sib of 16)	Wortmann et al. 2010 (20855850); Ly et al. 2003 (12655555); Narisawa et al. 1986 (3082934); Duran et al. 1982 (6181239)	5 years	M	Slight increase	Slight increase	Slight increase	Reduced as reported by Narisawa et al. 1986	Homozygous c.589C>T p.Arg197Ter	Not performed	Speech delay; Fasting study (18hr) normal	Protein restriction. Did not show further deterioration.	Protein load (4g/kg) caused increased 3MCGAs; leucine load also performed and showed the same (unable to calculate x fold increase); protein restriction showed a 50% reduction of 3MGCA
18	Wortmann et al. 2010 (20855850); Illsinger et al. 2004 (15033206)	4 years	M	Gross increase	Gross increase	Not present	Reduced	Homozygous IVS9-2A>G c.943-2A>G | p.?	At age 10: Mild signal abnormalities in the deep frontal white matter (Wortman)	Diagnosed at 4 years of age: febrile generalized seizures from age 1. Normal psychomotor development. At 10 years of age: normal development but has ADHD	No carnitine or leucine restriction, managed with additional carbohydrates and fats when unwell.
19	Wortmann et al. 2010 (20855850); Ly et al. 2003 (12655555); Gibson et al. 1998 (9762598); Jooste et al. 1994 (7850987)	Assumed to be in childhood	F	Increased	Increased	Increased	Reduced	c.719C>T p.Ala240Val | c.613_614insA	CT normal; No MRI	Presented soon after birth with vomiting and insomnia. Re-presented at around 12-13 months of age (normal development) with self-mutilating behaviours, noted to have hepatomegaly.	Leucine restricted diet did not improve symptoms. Ketogenic diet induced vomiting and diarrhea (ceased). Feeding difficulties and hepatomegly resolved with L-carnitine supplementation. It was stated that the metabolic abnormalities improved dramatically with treatment.
20	Wortmann et al. 2010 (20855850); Ly et al. 2003 (12655555); Ijlst et al. 2002 (12434311); Ensenaur et al. 2000 (10896289)	4 years	M	Gross increase (44 x ULN)	Increased	Increased	Reduced	IVS8-1G>A homozygous c.895-1G>A | p.?	Normal	Motor and speech delay; diurnal enuresis; IQ 83	Developmental level (vocabulary) improved with protein restricted diet. Attention deficient ongoing.	Protein load (4g/kg): 4 x increase in 3MGCA; 18Hr fast: normal; restricted protein intake: no change; leucine load: marked elevation in 3MGCA
21	Wortmann et al. 2010 (20855850); Matsumori et al. 2005 (16354225); Shoji et al. 1999 (10070612); Gibson et al. 1998 (9762598)	4 months	F	Gross increase	Gross increase	Slight increase	Reduced	IVS1-2A>G homozygous c.263-2A>G | p.?	Bilateral basal ganglia lesions and cerebral atrophy. Stable neuroimaging studies (data not shown)	Presented at 4 months with severe psychomotor retardation, failure to thrive, spastic quadriplegia, dystonic involuntary movements in the upper limbs. By 3.5 years of age, has still not achived developmental milestones.	Protein restriction. Did not show further deterioration.	Leucine load showed 5 x 3MGCA increase, 3.5 x 3HIVA. After 1 year on a protein resticted diet (1g/kg/day), 3MGA showed 50% reduction when compared to baseline and 3HIVA reduced by 80%
22	Wortmann et al. 2010 (200855850); Eriguchi et al. 2006 (17130438)	55 years	F	Gross increase (26 x ULN)	Gross increase (7 x ULN)	Moderate increase (3 x ULN)	Not performed	IVS8-1G>A homozygous c.895-1G>A | p.?	MRI: diffuse and symmetric white matter hyperintensities extending to the subcortical U fibres, with cerebellar involement.	55 year woman who developed urinary incontinence at age 52, with progressive forgetfulness and unsteady gait since age 53. Mild intellectual disability (Full Scale IQ 59). Neurological status unchanged with 1 year of treatment	Low protein diet and 200ml/day of leucine free formula.
23	Wortmann et al. 2010 (200855850)	50 years	M	Increased	Not reported	Not reported	Reduced	Homozygous c.991A>T p.Lys331Ter	Confluent white matter T2 hyperintensities; sparing of the periventricular rim, corpus callosum, and cerebellum	Dementia, ataxia, spasticity, and cerebellar dysfunction (age 30 years at onset)	Not stated.	Patient has elevated cis-3MGCA in CSF on NMR
24	Wortmann et al. 2010 (20855850); Engelke et al. 2006 (16541463)	61 years	F	Gross increase (22 x ULN; 15 x ULN)	Moderate increase (4 x ULN; 4 x ULN)	Gross increase (17 x ULN; 13 x ULN)	Reduced	c.559G>A p.(Gly187Ser); c.650G>A p.(Gly217Asp)	Extensive T2 white matter hyperintensities; sparing of the periventricular rim, corpus callosum and cerebellum	Slowly progressive optic neuropathy, mild limb ataxia and spasticity; severe gait ataxia (onset around age 35)	Not stated.	NMR showed high 3HIVA, cis-3MGCA, but no 3MGL in CSF (Higher 3 HIVA levels in CSF when compared to plasma).
25	Gibson et al. 1998 (9762598); Hou and Wang et al. 1995 (8598651)	4 years	M	Gross increase	Gross increase	Gross increase	Reduced	Not performed	Not performed	4 year old presented with vomiting, seizures, loss of consciousness. Background of speech delay. pH 7.27, BE -11.6, lactate 2.5, BGL 1, ammonia 369, LDH 9000). No ketonuria.	Commenced on a leucine-restricted (and fat-restricted) diet: no further episodes of encephalopathy.
26	Gibson et al. 1998 (9762598); Gibson et al. 1992 (1383605)	4 months	M	Gross increase	Gross increase	Not present; increased in repeat sample	Reduced	Not performed	CT normal; No MRI	Reflux, mild hyperchloraemic acidosis at 4 months of age. Normal development.	Leucine restricted diet and L-carnitine supplementation. Normal development.
27	Gibson et al. 1998 (9762598)	2 years	M	Increased	Increased	Increased	Reduced	Not performed	MRI: abnormal signal in the globus pallidus and white matter.	Born at 30 weeks and 1.7kg. Severe hypotonia and developmental delay at one year of age (unable to sit or crawl). Weight, height and head circumference <3rd centile. Developed severe scoliosis, seizures and speech delay.	Treated with L-carnitine.
28	Gibson et al. 1998 (9762598)	6 months	M	Gross increase	Moderate increase	Moderate increase	Reduced	Not performed	Not performed	Presented initially in the neonatal period with severe HIE (pH 6.98, APGARs 0 and 1). Re-presented at six months with metabolic acidosis: had moderate developmental delay and dystonic cerebral palsy.	Commenced on dietary restriction and L-carnitine, with no further decompensations or developmental regression after this.
BDL = Below Detection Limit of Assay
3-MGCA: moderate increase = >5x, gross increase = >10x
3-HIVA: moderate increase = >2.5x, gross increase = >5x
3-MG: moderate increase = >2.5x, gross increase = >5x
